# Supplementary material for: Genetic Variants of SLC22A1 rs628031 and rs622342 and Glycemic Control in T2DM Patients from Northern Mexico
Source: Genes (Basel). 2025 Jan 24;16(2):139. doi: 10.3390/genes16020139 (PMC11855146; doi:10.3390/genes16020139)
Supplement: Supplementary file 1 [file genes-16-00139-s001.zip]

Archive with 1 entries (1 files):
- genes-3379827-supplementary.pdf
